# Supplementary material for: Mass Spectrometry Imaging Disclosed Spatial Distribution of Defense-Related Metabolites in Triticum spp
Source: Metabolites. 2022 Jan 7;12(1):48. doi: 10.3390/metabo12010048 (PMC8780301; doi:10.3390/metabo12010048)
Supplement: Supplementary file 1 [file metabolites-12-00048-s001.zip]

Archive with 1 entries (1 files):
- metabolites-1489666-supplementary.pdf
